# Supplementary material for: High-Risk Siblings without Autism: Insights from a Clinical and Eye-Tracking Study
Source: J Pers Med. 2022 Oct 29;12(11):1789. doi: 10.3390/jpm12111789 (PMC9699372; doi:10.3390/jpm12111789)
Supplement: Supplementary file 1 [file jpm-12-01789-s001.zip]

Archive with 1 entries (1 files):
- jpm-1967208-supplementary.pdf
